# Supplementary material for: Case Report: Successful revascularization in massive pulmonary embolism with a large protruding thrombus and dilated cardiomyopathy
Source: F1000Res. 2021 Mar 22;10:13. Originally published 2021 Jan 11. [Version 3] doi: 10.12688/f1000research.28311.3 (PMC7968529; doi:10.12688/f1000research.28311.3)
Supplement: Disappearance of large protruding thrombus after revascularization (5) — Transthoracic echocardiogram (TTE) showing the disappearance of the large protruding thrombus after revascularization. [file f1000research-10-55546-s0004.tgz]

Archive with 1 entries (1 files):
- 28311V11After_revascularization_5.mp4
